# Supplementary material for: Synergistic Effects of Graphene Oxide and Pesticides on Fall Armyworm, Spodoptera frugiperda
Source: Nanomaterials (Basel). 2022 Nov 12;12(22):3985. doi: 10.3390/nano12223985 (PMC9692536; doi:10.3390/nano12223985)
Supplement: Supplementary file 1 [file nanomaterials-12-03985-s001.zip]

Archive with 1 entries (1 files):
- nanomaterials-1979778-supplementary.pdf
